# Supplementary material for: NAMPT haploinsufficiency is a therapeutic vulnerability to NAMPT inhibition in -7/-7q MDS
Source: Biomark Res. 2026 Jun 17;14:62. doi: 10.1186/s40364-026-00956-6 (PMC13274147; doi:10.1186/s40364-026-00956-6)
Supplement: Supplementary file 1 — Supplementary Material 1 [file 40364_2026_956_MOESM1_ESM.xlsx]

## Sheet: STable 1. Patient data
Supplemental Table 1. Patient sample characteristics.
Publication ID	Monosomy 7 or del7q	CTG	CTxG	Single agent testing	Drug combination testing	RNA	Disease stage	Subtype	IPSS	Karyotype	Blast percentage	Mutations	Tissue	Age group
MDS.10	Yes	No	No	Yes	Yes	Yes	Diagnosis	RAEB-2	Very high	-7	11	NA	Bone marrow	70-79
MDS.19	Yes	No	No	Yes	Yes	Yes	Diagnosis	RCUD	High	-7	3	U2AF1, DNMT3A, ETV6	Bone marrow	60-69
MDS.21	Yes	No	No	Yes	No	No	Diagnosis	RAEB-1	Very high	del(5q), del(7q)	5	NA	Bone marrow	NA
MDS.26	Yes	No	No	No	No	Yes	Diagnosis	RAEB-2	High	-7	12	DNMT3A, EZH2	Bone marrow	40-49
MDS.31	Yes	Yes	Yes	No	No	Yes	Relapse	t-MDS	Intermediate	t(2;5), -7, del(12p), 21q22 tetrasomy	7	NA	Bone marrow	50-59
MDS.35	Yes	No	No	Yes	Yes	Yes	Diagnosis	RCUD	High	del(7q)	5	SETBP1, RUNX1, CBL, ASXL1	Bone marrow	40-49
MDS.39	Yes	No	No	Yes	No	No	Diagnosis	RAEB-2	High	-6, -6, -7, -19, -21, der(6)t(6;21), der(7)t(6;7;21), der(19)t(19;21), der(21)t(6;7;21), der(11)t(11;16)	6	NA	Bone marrow	NA
MDS.4	Yes	No	No	Yes	Yes	No	Diagnosis	RAEB-2	Very high	-7, +mar(22)	8	NA	Bone marrow	NA
MDS.42	Yes	No	No	Yes	Yes	No	Diagnosis	RAEB-2	Very high	Hypodiploidy, -1, -5, del(7q)	18	NA	Bone marrow	NA
MDS.5	Yes	No	No	Yes	No	Yes	Diagnosis	RCMD	High	-7	2	No mutations	Bone marrow	70-79
MDS.1	No	Yes	Yes	Yes	Yes	Yes	Diagnosis	RAEB-2	High	46,XX,del(5q)[5]/46,XX[15]	8	TP53	Bone marrow	70-79
MDS.11	No	No	No	No	No	Yes	Diagnosis	RAEB-2	Intermediate	Normal karyotype	14	NPM1	Bone marrow	40-49
MDS.12	No	No	No	No	No	Yes	Diagnosis	RAEB-2	Intermediate	NA	NA	SRSF2, IDH2, ASXL1, STAG2	Bone marrow	60-69
MDS.13	No	Yes	Yes	No	No	No	Relapse	RAEB-2	High	NA	7	NA	Bone marrow	40-49
MDS.14	No	No	No	No	No	Yes	Diagnosis	MDS-U	NA	Normal karyotype	0	NA	Bone marrow	30-39
MDS.15	No	No	No	Yes	No	Yes	Diagnosis	RAEB-2	Very high	del(6q), -16, -19, -20, +22	14	No mutations	Bone marrow	50-59
MDS.16	No	No	No	No	No	Yes	Diagnosis	RAEB-2	Very high	-5, -9, -11, -13, -14 tai -15, +8, mar x4	NA	TP53	Bone marrow	50-59
MDS.17	No	No	No	No	No	Yes	Relapse	RAEB-2	Very high	del(5q), t(1;5), 1-3 marker chromosomes	13	TP53	Bone marrow	50-59
MDS.18	No	No	No	Yes	Yes	Yes	Diagnosis	RAEB-1	Very high	44,XY del(5q),-12,-13,-17,-22, +mar,+mar[17]/46,XY	12	No mutations	Bone marrow	40-49
MDS.2	No	No	No	No	No	Yes	Diagnosis	RAEB-2	Very high	Normal karyotype	17	NA	Bone marrow	60-69
MDS.20	No	No	No	No	No	Yes	Diagnosis	RAEB-2	High	-3,-5,-11,-18,-20, mar, ring chromosome	NA	No mutations	Bone marrow	60-69
MDS.22	No	No	No	Yes	Yes	No	Diagnosis	RAEB-1	High	Normal karyotype	15	SRSF2, RUNX1, STAG2	Bone marrow	60-69
MDS.23	No	No	No	No	No	Yes	Diagnosis	NA	NA	NA	NA	NA	Bone marrow	60-69
MDS.24	No	No	No	Yes	No	Yes	Diagnosis	RAEB-2	Very high	del(9q)	13	DNMT3A, GATA2, SMC3, IDH2	Bone marrow	50-59
MDS.25	No	No	No	No	No	Yes	Diagnosis	RAEB-1	Intermediate	Normal karyotype	NA	RUNX1, TET2	Bone marrow	70-79
MDS.27	No	No	Yes	No	No	No	Diagnosis	RAEB-2	High	Normal karyotype	18	TET2, SMC1A	Bone marrow	60-69
MDS.28	No	No	No	Yes	Yes	Yes	Relapse	MDS-U	Low	Normal karyotype	15	SRSF2, RUNX1, STAG2, RUNX1, BCOR, ASXL1, CEBPA, RUNX1, BCOR	Bone marrow	70-79
MDS.29	No	No	No	Yes	No	Yes	Diagnosis	RAEB-2	Very high	-X, der(1), der(3), -17, -20	15	NA	Bone marrow	70-79
MDS.3	No	No	No	Yes	No		Diagnosis	RAEB-2	High	del(5q), +8	6	NA	Bone marrow	NA
MDS.32	No	No	No		No	Yes	Diagnosis	RAEB-2	High	NA	NA	NA	Bone marrow	50-59
MDS.33	No	No	No	Yes	No	Yes	Diagnosis	RAEB-2	Very high	+8	21	NA	Bone marrow	50-59
MDS.34	No	No	No	No	No	Yes	Stable disease	MDS-del5q	Low	46,XX,del(5q)[11]/46,XX[12]	2	NA	Bone marrow	40-49
MDS.36	No	Yes	Yes	No	No		Diagnosis	RAEB-2	High	Normal karyotype	10	NPM1	Bone marrow	50-59
MDS.37	No	Yes	Yes	No	No	Yes	Diagnosis	t-MDS	Very high	44,X,der(Y)t(Y;16),der(5), der(7),-12,der(13)t(12;13), der(14)t(14;19),der(16),-18/45, X,idem,+22	8	NA	Bone marrow	60-69
MDS.38	No	No	No	Yes	No	Yes	Diagnosis	RAEB-2	High	-X	5	RUNX1, STAG2, EXH2	Bone marrow	60-69
MDS.40	No	No	No	Yes	Yes	Yes	Diagnosis	MDS-U	Intermediate	46,XX,abn(3)[4]/46,XX	7	NA	Bone marrow	50-59
MDS.41	No	No	No	No	No	Yes	Diagnosis	RAEB-1	Intermediate	Normal karyotype	NA	No mutations	Bone marrow	80-89
MDS.6	No	Yes	Yes	No	No	No	Diagnosis	RAEB-2	Very high	46,XY,abn(3),del(12q),abn(17), del(20q)	10	NA	Peripheral blood	50-59
MDS.7	No	No	No	No	No	Yes	Diagnosis	RAEB-1	Very high	del(5q), abn(3), trisomy 22	NA	NA	Bone marrow	50-59
MDS.8	No	No	No	No	No	Yes	Diagnosis	RAEB-2	High	Normal karyotype	NA	No mutations	Bone marrow	60-69
MDS.9	No	No	No	Yes	No	No	Refractory	RAEB-2	High	NA	14	NA	Bone marrow	70-79
NA= data not available, Yes = sample has this data included, No = sample does not have this data

## Sheet: STable 2. CTG data
Supplemental Table 2. CellTiter-Glo (CTG) -based cell viability data.
Publication ID	Drug	Assay readout	0.1 nM	1 nM	10 nM	100 nM	1000 nM	DSS	Relative EC50	Medium	Chromosome 7 status
MDS.36	Daporinad	Live cells (CTG)	104.82	103.15	66.68	27.54	13.95	17.6	17	12.5% CM	Non -7/-7q
MDS.1	Daporinad	Live cells (CTG)	96.11	88.64	72.39	23.01	10.78	17.5	19.2	12.5% CM	Non -7/-7q
MDS.13	Daporinad	Live cells (CTG)	88.05	85.26	20.03	8.54	8.6	28.1	2.8	12.5% CM	Non -7/-7q
MDS.6	Daporinad	Live cells (CTG)	104.33	73.54	42.59	30.36	30.89	22.9	1.8	MCM	Non -7/-7q
MDS.37	Daporinad	Live cells (CTG)	106.44	86.87	41.02	7.1	6.05	24.5	6	12.5% CM	Non -7/-7q
MDS.31	Daporinad	Live cells (CTG)	92.78	84.87	17.98	4.82	4.15	29	3	MCM	-7/-7q
Healthy summary	Daporinad	Live cells (CTG)	102.3	97.4	65.4	44.6	43.1	5.6	8.1	MCM/12.5% CM	Healthy

## Sheet: STable 3. CTxG data
Supplemental Table 3. CellTox Green (CTxG)-based cell viability assay data.
Publication ID	Drug	Assay readout	0.1 nM	1 nM	10 nM	100 nM	1000 nM	DSS	Relative EC50	Medium	Chromosome 7 status
MDS.27	Daporinad	Dead cells (CTxG)	-3.26	-1.79	8.7	7.92	5.93	0	1000	12.5% CM	Non -7/-7q
MDS.6	Daporinad	Dead cells (CTxG)	-1.16	1.9	7.97	10.12	14.43	0.8	1000	MCM	Non -7/-7q
MDS.36	Daporinad	Dead cells (CTxG)	-4.14	-2.09	5.6	9.7	14.83	0.7	1000	12.5% CM	Non -7/-7q
MDS.1	Daporinad	Dead cells (CTxG)	-5.6	-6.95	-3.85	10.16	14.51	0.9	1000	12.5% CM	Non -7/-7q
MDS.37	Daporinad	Dead cells (CTxG)	-0.71	1.27	8.19	12.15	10.96	0.8	1000	12.5% CM	Non -7/-7q
MDS.31	Daporinad	Dead cells (CTxG)	-1.56	7.11	41.3	43.3	45.02	14.3	2.6	MCM	-7/-7q
MDS.13	Daporinad	Dead cells (CTxG)	0.34	6.37	21.18	22.58	25.96	6.6	2.8	12.5% CM	Non -7/-7q
Healthy summary	Daporinad	Dead cells (CTxG)	-1.592	-0.906	7.258	12.458	13.616	2.08	801.3	12.5% CM	Healthy

## Sheet: STable 4. NAMPT expression
Supplemental Table 4. NAMPT gene expression.
Publication ID	Chromosome 7 status	Diagnosis	Batch	Cell type	NAMPT expression log2CPM	NAMPT expression z-score
MDS.7	Non -7/-7q	MDS	FuGU	CD34+CD38-	6.58578	-0.957031
MDS.2	Non -7/-7q	MDS	FuGU	CD34+CD38-	8.65645	1.35934
MDS.26	-7/-7q	MDS	FuGU	CD34+CD38-	6.97766	-0.518658
MDS.18	Non -7/-7q	MDS	FuGU	CD34+CD38-	7.24358	-0.221179
MDS.1	Non -7/-7q	MDS	FuGU	CD34+CD38-	8.19543	0.843616
MDS.28	Non -7/-7q	MDS	FuGU	CD34+CD38-	9.34966	2.13481
MDS.35	-7/-7q	MDS	FuGU	CD34+CD38-	6.14222	-1.45323
MDS.24	Non -7/-7q	MDS	FIMM	CD34+CD38-	7.86867	0.478087
MDS.17	Non -7/-7q	MDS	FuGU	CD34+CD38-	6.69517	-0.83467
MDS.11	Non -7/-7q	MDS	FuGU	CD34+CD38-	6.74999	-0.773344
MDS.33	Non -7/-7q	MDS	FIMM	CD34+CD38-	7.06885	-0.416641
MDS.34	Non -7/-7q	MDS	FuGU	CD34+CD38-	8.18848	0.835847
MDS.40	Non -7/-7q	MDS	FuGU	CD34+CD38-	7.78246	0.381641
MDS.19	-7/-7q	MDS	FIMM	CD34+CD38-	6.88074	-0.627081
MDS.10	-7/-7q	MDS	FIMM	CD34+CD38-	6.38607	-1.18045
MDS.38	Non -7/-7q	MDS	FIMM	CD34+CD38-	7.59256	0.169208
MDS.15	Non -7/-7q	MDS	FIMM	CD34+CD38-	7.69903	0.288317
MDS.14	Non -7/-7q	MDS	FuGU	CD34+CD38-	6.25925	-1.32231
MDS.29	Non -7/-7q	MDS	FIMM	CD34+CD38-	8.39605	1.06804
MDS.31	-7/-7q	MDS	FuGU	CD34+CD38-	5.22153	-2.48317
MDS.5	-7/-7q	MDS	FIMM	CD34+CD38-	6.70323	-0.825651
MDS.37	Non -7/-7q	MDS	FIMM	CD34+CD38-	6.10802	-1.49149
MDS.32	Non -7/-7q	MDS	FIMM	CD34+CD38-	7.21009	-0.258643
MDS.8	Non -7/-7q	MDS	FIMM	CD34+CD38-	7.60486	0.18297
MDS.20	Non -7/-7q	MDS	FIMM	CD34+CD38-	7.29786	-0.160455
MDS.16	Non -7/-7q	MDS	FIMM	CD34+CD38-	6.92662	-0.575752
MDS.12	Non -7/-7q	MDS	FIMM	CD34+CD38-	7.23982	-0.225389
MDS.23	Non -7/-7q	MDS	FIMM	CD34+CD38-	8.56906	1.26159
MDS.41	Non -7/-7q	MDS	FIMM	CD34+CD38-	6.93958	-0.561252
MDS.25	Non -7/-7q	MDS	FIMM	CD34+CD38-	8.5923	1.28758
Healthy.1	Healthy	Healthy	FuGU	CD34+CD38-	8.49437	1.17803
Healthy.2	Healthy	Healthy	FuGU	CD34+CD38-	7.83681	0.442447
Healthy.3	Healthy	Healthy	FuGU	CD34+CD38-	7.76314	0.360029
Healthy.4	Healthy	Healthy	FuGU	CD34+CD38-	8.36011	1.02783
Healthy.5	Healthy	Healthy	FIMM	CD34+CD38-	8.03334	0.662293
Healthy.6	Healthy	Healthy	FIMM	CD34+CD38-	8.26793	0.924719

## Sheet: STable 5. Drug infomation
Supplemental Table 5. Inhibitors and concentration ranges (nM) used in the flow cytometry-based drug sensitivity assays.
Inhibitor	Alternative name	Mechanism/ Target	Supplier	Supplier reference	C1	C2	C3	C4	C5	C6	C7
Daporinad	FK-866, APO866	NAMPT inhibitor	Axon Medchem	Axon 1546	0.1	1	3	10	30	100	1000
KPT-9274		NAMPT inhibitor	Selleck	S8444	1	10	30	100	300	1000	10000
Venetoclax		Bcl-2 inhibitor	ChemieTek	CT-A199-3	10
Azacitidine	5-Azacitidine, Ladakamycin, 5-AzaC	Pyrimidine analog, DNA methyl transferase inhibitor	Medchem Express	HY-10586	300
Cytarabine	Cytosine Arabinoside, Ara-C	DNA synthesis, Antimetabolite	Medchem Express	HY-13605	100

## Sheet: STable 6. Flow DSRT Antibodies
Supplemental Table 6. Flow cytometry-based drug sensitvity assay antibodies
Target	Fluorophore	Isotype	Host	Clone	Supplier	Ref#	Dilution factor	iQue channel
CD45	V500	IgG1, κ	Mouse	HI30	BD	560779	1:200	VL2
CD34	PE	IgG1, κ	Mouse	563	BD	550761	1:160	BL2
CD117	PE/Cy7	IgG1, κ	Mouse	104D2	Biolegend	313211	1:800	BL5
CD38	BV421	IgG1, κ	Mouse	HIT2	BD	562445	1:800	VL1
CD14	APC	IgG2a, κ	Mouse	M5E2	BD	555399	1:60	RL1
CD3	BV605	BALB/c IgG1, κ	Mouse	SK7	BD	563219	1:100	VL4
Annexin V	FITC	NA	NA	NA	BD	560931	1:100	BL1
DRAQ7	NA	NA	NA	NA	BD	564904	1:800	RL2
NA= Not applicable

## Sheet: STable 7. Singe agent data
Supplemental Table 7. Single agent flow cytometry-based drug sensitivity testing assay results.
Publication ID	Drug	Cell population	DSS	Absolute EC50	Relative EC50	Chromosome 7 status	C1	C2	C3	C4	C5	C6	C7
MDS.1	Daporinad	CD3+	19.4	13.9	9.4	Non -7/-7q	120.635	92.7		57.84		23.875	19.12
MDS.1	KPT9274	CD34+	2.9	6036.1	3981.7	Non -7/-7q	79.31	73.265		101.565		110.855	33.405
MDS.1	Daporinad	CD34+	22.2	14.2	14.1	Non -7/-7q	107.835	96.555		70.07		0.925	0.85
MDS.1	KPT9274	CD38+	6.1	2784.1	2495.1	Non -7/-7q	59.905	78.03		81.325		84.1	15.94
MDS.1	Daporinad	CD38+	37.7	0.2	0.2	Non -7/-7q	48.225	47.29		15.135		0.605	1.01
MDS.1	KPT9274	CD14+	0	5.07155e+45	10000	Non -7/-7q	88.035	91.62		108.605		121.3	84.73
MDS.1	Daporinad	CD14+	19.6	21.7	21.2	Non -7/-7q	91.74	103.355		85.345		5.375	2.945
MDS.1	KPT9274	CD34+CD38-	1.5	11086.9	5910.5	Non -7/-7q	87	71.36		106.58		123.025	50.64
MDS.1	Daporinad	CD34+CD38-	17.5	33.9	33.8	Non -7/-7q	137.79	123.73		102.94		1.5	1.14
MDS.1	KPT9274	CD34+CD38+	16.1	2294.4	1241.6	Non -7/-7q	54.265	68.33		83.85		80.185	13.055
MDS.1	Daporinad	CD34+CD38+	39.2	0.1	0.1	Non -7/-7q	45.48	41.84		11.55		0	0
MDS.1	KPT9274	CD3+	0.9	12417060689	5114.6	Non -7/-7q	97.685	93.97		101.54		135.93	64.39
MDS.10	Daporinad	CD34+CD38-	36.3	0.9	0.9	-7/-7q	101.525	46.2		5.2		3.195	3.285
MDS.10	Daporinad	CD34+CD38+	37	0.9	0.9	-7/-7q	115.06	45.78		0.52		0.385	0.335
MDS.10	KPT9274	CD3+	5.4	3024.8	2095.7	-7/-7q	95.94	93.18		91.125		90.74	30.97
MDS.10	Daporinad	CD3+	30.3	2.5	2.3	-7/-7q	94.39	79.19		13.605		5.21	5.665
MDS.10	KPT9274	CD34+	11.5	1029.4	697	-7/-7q	96.29	85.22		75.9		62.985	11.365
MDS.10	Daporinad	CD34+	36.6	0.9	0.9	-7/-7q	106.005	45.875		3.575		2.215	2.23
MDS.10	KPT9274	CD38+	12.5	1001.4	738.5	-7/-7q	86.46	74.05		75.325		71.265	7.125
MDS.10	Daporinad	CD38+	35	1.3	1.3	-7/-7q	114.355	65.04		2.755		1.82	1.825
MDS.10	KPT9274	CD34+CD38-	10	1434.3	850.8	-7/-7q	101.095	93.295		77.16		65.745	16.66
MDS.10	KPT9274	CD34+CD38+	17	350.4	325.9	-7/-7q	86.4	65.415		70.935		56.49	1.565
MDS.15	Daporinad	CD3+	24.9	3.4	2.3	Non -7/-7q	98.125	86.135	49.495	33.785	27.965	27.87	27.775
MDS.15	KPT9274	CD34+	23.3	70.5	54	Non -7/-7q	83.57	81.78	75.79	43.73	18.94	15.335	14.335
MDS.15	Daporinad	CD34+	33.5	1.7	1.7	Non -7/-7q	93.635	74.255	24.015	3.035	2.115	1.54	1.69
MDS.15	KPT9274	CD38+	18.5	166.1	119.3	Non -7/-7q	90.885	97.705	95.12	60.105	40.03	21.11	21.355
MDS.15	KPT9274	CD3+	13.8	425.1	169.7	Non -7/-7q	105.045	97.425	101.86	70.605	55.82	43.33	45.35
MDS.15	Daporinad	CD38+	31.4	2.4	2.3	Non -7/-7q	104.48	86.68	37.05	7.265	5.215	3.435	3.76
MDS.15	KPT9274	CD34+CD38+	24.1	55	35.4	Non -7/-7q	82.9	76.94	69.15	38.66	21.04	17.72	16.4
MDS.15	Daporinad	CD34+CD38+	33.6	1.7	1.7	Non -7/-7q	93.255	72.98	24.285	2.995	2.01	1.15	1.42
MDS.18	Daporinad	CD3+	20.8	12.5	9.9	Non -7/-7q	97.295	92.415		56.205		15.13	16.745
MDS.18	KPT9274	CD34+CD38-	0	4099.4	2153.9	Non -7/-7q	88.31	146.435		175.12		169.615	372.08
MDS.18	KPT9274	CD34+CD38+	4.4	4453.8	2821.2	Non -7/-7q	99.195	77.22		95.415		89.13	33.905
MDS.18	KPT9274	CD3+	4.4	4453.8	2568.4	Non -7/-7q	94.855	92.865		92.495		90.235	36.57
MDS.18	Daporinad	CD38+	14.8	33.9	21.6	Non -7/-7q	109.6	134.41		79.435		34.535	32.685
MDS.18	KPT9274	CD34+	2.9	10204.7	3029.8	Non -7/-7q	99.205	80.96		99.925		97.235	49.65
MDS.18	Daporinad	CD34+CD38+	22.7	12.3	12.1	Non -7/-7q	98.81	97.12		59.085		1.99	1.03
MDS.18	KPT9274	CD38+	1	11117552829	4586.8	Non -7/-7q	99.145	85.27		107.155		112.405	66.79
MDS.18	Daporinad	CD34+	22.4	13.4	13.1	Non -7/-7q	98.73	102.58		65.405		3.075	1.375
MDS.19	KPT9274	CD34+CD38-	7	2294.4	2071.6	-7/-7q	108.095	114.585		78.115		82.105	11.59
MDS.19	Daporinad	CD14+	32.3	2.1	2.1	-7/-7q	72.86	79.97		4.33		0	0
MDS.19	Daporinad	CD34+CD38-	31.3	2.5	2.4	-7/-7q	91.485	90.68		3.085		2.91	2.72
MDS.19	KPT9274	CD14+	0	1e+60	10000	-7/-7q	104.94	65.965		89.51		78.195	78.085
MDS.19	Daporinad	CD34+CD38+	37.9	0.6	0.6	-7/-7q	78.78	43.285		1.105		0.695	1.52
MDS.19	Daporinad	CD34+	33.2	1.7	1.7	-7/-7q	89.625	79.265		2.51		2.385	2.27
MDS.19	KPT9274	CD38+	11.2	1087.9	875.1	-7/-7q	107.3	69.085		83.345		62.24	11.095
MDS.19	KPT9274	CD34+CD38+	18.1	244.6	232.3	-7/-7q	97.4	61.5		70.81		44.19	1.51
MDS.19	KPT9274	CD34+	7.9	1890.8	1669.6	-7/-7q	108.85	101.24		81.08		73.505	10.765
MDS.19	Daporinad	CD38+	34.4	1.3	1.3	-7/-7q	89.835	60.92		2.77		2.58	2.405
MDS.19	Daporinad	CD3+	23.4	4.8	3.6	-7/-7q	93.255	95.195		30.51		24.985	26.55
MDS.19	KPT9274	CD3+	0.8	15489521707	6394.5	-7/-7q	93.63	90.67		101.525		101.645	66.065
MDS.21	KPT9274	CD3+	3.5	3.57364e+25	528.7	-7/-7q	101.28	97.7	94.555	89.495	89.915	80.845	68.085
MDS.21	Daporinad	CD38+	28.1	3.2	2.8	-7/-7q	158.605	70.37	57.555	21.505	11.49	10.625	9.07
MDS.21	Daporinad	CD3+	9.7	9.89006e+24	7	-7/-7q	96.58	97.815	77.495	78.175	66.575	63.17	65.395
MDS.21	KPT9274	CD38+	15.8	340.8	266.7	-7/-7q	171.965	154.725	61.615	93.245	48.27	29.735	14.555
MDS.22	KPT9274	CD34+CD38+	0	25402.8	10000	Non -7/-7q	105.08	107.39		104.73		126.79	74.39
MDS.22	Daporinad	CD14+	14	26.9	15.8	Non -7/-7q	133.585	146.32		84.295		42.09	45.85
MDS.22	Daporinad	CD34+CD38+	20.2	13.4	11.6	Non -7/-7q	118.29	108.3		64.775		18.84	27.845
MDS.22	KPT9274	CD34+	0.3	23446283655	9529.5	Non -7/-7q	109.93	107.635		96.95		119.095	75.915
MDS.22	Daporinad	CD3+	23.8	6.4	5.4	Non -7/-7q	127.825	98.265		31.225		17.645	24.52
MDS.22	KPT9274	CD14+	0	15923568779	10000	Non -7/-7q	111.97	123.29		114.375		136.425	93.325
MDS.22	Daporinad	CD34+	17.6	13.9	9.7	Non -7/-7q	107.375	110.555		62.975		36.835	43.07
MDS.22	KPT9274	CD38+	0	1e+60	10000	Non -7/-7q	108.485	105.31		105.275		139.575	104.09
MDS.22	KPT9274	CD3+	2.9	6205.2	3912.8	Non -7/-7q	109.595	93.65		113.235		98.975	39.395
MDS.22	Daporinad	CD38+	17.5	17.6	13.5	Non -7/-7q	130.405	124.435		75.365		26.32	35.895
MDS.24	Daporinad	CD38+	25.9	4.6	4.1	Non -7/-7q	102.26	105.9	64.15	28	12.95	11.34	13.18
MDS.24	KPT9274	CD38+	8.9	7.40924e+08	304.8	Non -7/-7q	108.16	108.97	108.25	97.81	76.29	52.88	51.68
MDS.24	KPT9274	CD14+	0	2.60665e+20	10000	Non -7/-7q	62.43	196.69	140.33	110.5	85.64	92.82	121.55
MDS.24	Daporinad	CD14+	31.5	1.6	1.5	Non -7/-7q	55.8	74.59	54.14	19.89	1.1	1.66	2.21
MDS.24	Daporinad	CD3+	22.6	7.1	5.9	Non -7/-7q	82.26	98.69	88.44	34.39	17.57	22.51	20.23
MDS.24	KPT9274	CD3+	3.9	1152955014	469.3	Non -7/-7q	88.53	100.97	132.61	100.78	95.08	72.38	77.13
MDS.28	Daporinad	CD34+	22.5	12.5	12.2	Non -7/-7q	92.36	113.235		62.96		6.86	3.59
MDS.28	KPT9274	CD38+	0	8645.4	3651.1	Non -7/-7q	130.93	96.38		146.245		143.555	290.98
MDS.28	KPT9274	CD14+	0	24103294953	10000	Non -7/-7q	93.005	98.575		124.475		86.305	106.225
MDS.28	Daporinad	CD3+	16	15.2	8.8	Non -7/-7q	121.005	122.4		63.19		51.94	42.355
MDS.28	KPT9274	CD34+CD38-	0	1.9937e+38	10000	Non -7/-7q	105.52	98.59		109.61		73.68	85.92
MDS.28	Daporinad	CD38+	0	177031	1000	Non -7/-7q	109.75	123.85		311.755		187.37	132.88
MDS.28	Daporinad	CD14+	16.5	41.1	40.2	Non -7/-7q	128.015	145.375		112.075		5.28	3.415
MDS.28	Daporinad	CD34+CD38-	22.4	12.3	12	Non -7/-7q	90.535	121.64		62.405		8.315	4.19
MDS.28	KPT9274	CD34+	1.1	1.36028e+28	6659.5	Non -7/-7q	124.68	98.74		105.615		83.44	78.285
MDS.28	KPT9274	CD3+	0.4	1156150000000000	6848.5	Non -7/-7q	98.615	91.855		115.585		96.75	79.875
MDS.28	KPT9274	CD34+CD38+	1.7	9136.8	5499.1	Non -7/-7q	213.4	110.07		91.575		132.33	44.975
MDS.29	KPT9274	CD34+CD38-	20.9	112.8	80.1	Non -7/-7q	81.64	104.76	73.665	44.72	39.05	20.485	28.365
MDS.29	KPT9274	CD34+CD38+	9.4	2942.3	287	Non -7/-7q	110.1	114.175	96.715	80.935	70.435	55.495	67.405
MDS.29	KPT9274	CD34+	17	225.1	138.1	Non -7/-7q	87.055	110.12	90.935	60.625	50.875	25.33	30.83
MDS.29	Daporinad	CD34+CD38-	25.5	4.4	3.7	Non -7/-7q	101.19	77.005	74.485	17.47	18.63	21.365	22.14
MDS.29	Daporinad	CD34+CD38+	23.1	8.2	7.3	Non -7/-7q	100.63	110.485	91.655	36.225	29.555	14.26	16.01
MDS.29	KPT9274	CD14+	2.5	2.86478e+25	1050.1	Non -7/-7q	88.65	108.795	108.165	93.115	87.06	79.225	79.64
MDS.29	Daporinad	CD14+	17.9	18.7	13.4	Non -7/-7q	107.07	102.905	98.7	61.375	44.125	23.345	20.34
MDS.29	KPT9274	CD3+	3.6	2003827683	812.5	Non -7/-7q	100.84	99.8	89.79	100.41	102.415	79.315	77.375
MDS.29	Daporinad	CD34+	24.2	5.7	4.9	Non -7/-7q	99.82	92.55	84.465	22.98	16.73	16.625	18.455
MDS.29	Daporinad	CD3+	13	77.5	9.9	Non -7/-7q	85.41	74.925	86.025	62.315	64.565	58.04	68.79
MDS.29	Daporinad	CD38+	19.1	12	7.5	Non -7/-7q	105.205	108.35	80.925	52.52	38.33	29.635	27.945
MDS.29	KPT9274	CD38+	7.5	3214410000000000	358.5	Non -7/-7q	97.645	114.295	104.235	89.7	76.62	65.38	61.75
MDS.3	Daporinad	CD34+CD38+	10.5	100	71.8	Non -7/-7q	117.65	164.71	192.51	124.06	54.55	62.03	20.32
MDS.3	Daporinad	CD3+	25.2	2.7	0.9	Non -7/-7q	91.53	63.82	47.87	40.32	33.02	30.06	36.61
MDS.3	KPT9274	CD3+	14.9	170.8	74.6	Non -7/-7q	92.27	96.23	100.43	59	52.81	43.78	56.15
MDS.3	KPT9274	CD38+	0	1291290000000000	270.8	Non -7/-7q	75.34	110.09	94.81	106.59	103.09	111.6	111.49
MDS.3	Daporinad	CD38+	12.2	42.8	19	Non -7/-7q	95.51	92.36	110.79	87.23	57.38	46.88	42.1
MDS.3	Daporinad	CD34+	15.7	30.5	24.7	Non -7/-7q	126.32	161.4	148.54	98.25	43.27	53.8	19.88
MDS.3	KPT9274	CD34+CD38+	0	12765011319	10000	Non -7/-7q	94.12	151.87	154.01	129.41	91.98	111.23	96.26
MDS.3	KPT9274	CD34+	9	7.20728e+08	297.8	Non -7/-7q	76.02	175.44	156.73	109.94	69.01	69.01	51.46
MDS.3	Daporinad	CD14+	18.5	24.2	23.1	Non -7/-7q	132.11	120.69	101.94	101.53	32.62	13.86	6.52
MDS.3	KPT9274	CD14+	0	1e+60	2632.2	Non -7/-7q	75.03	152.09	108.46	127.62	124.36	120.69	120.29
MDS.33	Daporinad	CD3+	29.6	1.2	0.8	Non -7/-7q	96.68	53.935	33.35	23.925	23.265	23.27	23.13
MDS.33	KPT9274	CD3+	18.9	129.5	84.3	Non -7/-7q	104.37	103.8	88.015	52.835	39.675	27.84	26.935
MDS.35	KPT9274	CD34+CD38-	14.4	759.6	473.5	-7/-7q	77.42	74.545		75.29		65.475	9.085
MDS.35	Daporinad	CD34+CD38-	33.7	1.6	1.6	-7/-7q	86.575	71.385		1.455		0.625	0.625
MDS.35	KPT9274	CD14+	0	1.48127e+53	10000	-7/-7q	73.475	113.425		110.61		128.5	82.965
MDS.35	Daporinad	CD14+	28.4	4.1	4.1	-7/-7q	118.78	83.335		24.88		0	0.235
MDS.35	Daporinad	CD38+	32.7	1.5	1.4	-7/-7q	100.56	56.45		17.945		8.97	4.115
MDS.35	KPT9274	CD3+	4.4	4214.3	2501.5	-7/-7q	93.69	91.475		93.695		92.265	37.3
MDS.35	Daporinad	CD3+	24.5	5.1	4.3	-7/-7q	95.93	95.39		28.79		20.33	17.6
MDS.35	KPT9274	CD34+	17.4	380.6	232.5	-7/-7q	74.905	74.675		65.565		58.91	8.22
MDS.35	KPT9274	CD38+	9.8	2942.3	347.4	-7/-7q	63.925	134.01		55.585		72.28	37.19
MDS.35	Daporinad	CD34+	33.8	1.5	1.6	-7/-7q	84.76	68.03		1.49		0.745	0.56
MDS.38	Daporinad	CD3+	16.1	20.8	3.3	Non -7/-7q	94.88	91.2	76.33	54.55	46.89	46.89	48.7
MDS.38	Daporinad	CD34+	30.2	1	0.6	Non -7/-7q	39.62	77.96	64.54	25.56	13.42	12.14	8.95
MDS.38	KPT9274	CD38+	7.4	2111.9	1009.3	Non -7/-7q	93.48	90.1	99.28	136.71	75.36	71.26	34.54
MDS.38	Daporinad	CD38+	22.8	8.4	7.6	Non -7/-7q	108.21	95.17	107.97	35.75	13.77	12.08	15.94
MDS.38	KPT9274	CD34+	16.9	185.5	123.6	Non -7/-7q	50.48	107.35	87.54	76.04	29.39	50.48	27.48
MDS.38	KPT9274	CD14+	3.7	4974.4	2962	Non -7/-7q	82.71	140.91	100.45	87.19	130.14	96.56	36.07
MDS.38	KPT9274	CD3+	5.9	149360000000	448.9	Non -7/-7q	92.11	115.4	107.59	91.1	89.89	67	61.26
MDS.38	Daporinad	CD14+	23.8	10.4	10.4	Non -7/-7q	126.16	179.77	175.59	38.96	6.38	1.4	0.9
MDS.39	Daporinad	CD3+	23.2	3.5	2.5	-7/-7q	101.33	94.35	55.535	32.555	30.735	30.3	29.89
MDS.39	KPT9274	CD38+	6.1	2.33063e+17	427.5	-7/-7q	104.25	106.255	92.15	90.84	86.885	66.66	61.06
MDS.39	Daporinad	CD38+	24.2	8.4	8.1	-7/-7q	103.19	106.135	91.835	40.29	8.525	5.415	5.68
MDS.39	Daporinad	CD14+	22.9	12.5	12.3	-7/-7q	107.25	110.655	115.57	62.835	5.235	1.53	1.35
MDS.39	Daporinad	CD34+CD38+	30.2	2.6	2.5	-7/-7q	99.755	91.825	41.305	12.34	9.705	6.82	7.505
MDS.39	Daporinad	CD34+	28.1	3.7	3.5	-7/-7q	105.355	104.39	52.4	23.34	13.81	7.43	8.78
MDS.39	KPT9274	CD34+	20.9	95.6	74.4	-7/-7q	113.955	102.565	87.005	47.81	26.62	25.655	24.235
MDS.39	KPT9274	CD3+	16.3	180.5	96.3	-7/-7q	95.245	103.91	93.865	63.62	43.625	37.54	36.85
MDS.39	KPT9274	CD14+	1.8	2499652145	1037.4	-7/-7q	105.325	111.605	97.48	108.4	103.605	88.935	82.095
MDS.39	KPT9274	CD34+CD38+	23.3	76.6	65.6	-7/-7q	111.425	99.225	82.885	39.41	17.32	15.905	13.505
MDS.4	Daporinad	CD34+	33.8	1.3	1.2	-7/-7q	85.65	59.74		7.915		3.08	2.385
MDS.4	KPT9274	CD34+	13.1	947.5	521.8	-7/-7q	81.995	77.89		76.595		64.07	13.395
MDS.4	Daporinad	CD38+	32.2	1.9	1.8	-7/-7q	93.85	73.065		8.025		3.075	4.165
MDS.4	Daporinad	CD3+	22.5	5.7	3.4	-7/-7q	96.775	88.055		38.32		30.345	26.53
MDS.4	KPT9274	CD34+CD38+	19.6	237.9	152.3	-7/-7q	64.455	73.485		63.185		58.59	5.695
MDS.4	Daporinad	CD34+CD38+	36.4	0.7	0.7	-7/-7q	78.465	50.025		4.03		1.5	1.52
MDS.4	KPT9274	CD3+	3.5	58204	2070.4	-7/-7q	93.455	93.09		88.06		87.58	53.445
MDS.4	KPT9274	CD34+CD38-	5.6	3378.4	2057.6	-7/-7q	128.18	85.615		113.865		77.95	34.93
MDS.4	Daporinad	CD34+CD38-	28.3	3.7	3.6	-7/-7q	98.66	86.845		20.905		8.23	4.78
MDS.4	KPT9274	CD38+	11.3	1395.2	729.5	-7/-7q	76.845	94.455		67.495		73.885	14.49
MDS.40	Daporinad	CD34+CD38-	16.1	29.2	14.5	Non -7/-7q	105.935	89.865		68.405		33.695	27.855
MDS.40	Daporinad	CD3+	28.9	3	2.7	Non -7/-7q	119.485	87.645		14.93		9.615	11.99
MDS.40	KPT9274	CD34+	0	6.4649e+52	10000	Non -7/-7q	93.055	107.025		112.235		103.065	95.3
MDS.40	KPT9274	CD3+	5.6	3024.8	2526.9	Non -7/-7q	99.195	111.12		101.65		90.25	19.88
MDS.40	KPT9274	CD34+CD38-	0	15923568779	10000	Non -7/-7q	95.525	112.05		113.76		104.045	98.225
MDS.40	Daporinad	CD34+	16.6	25.8	15.3	Non -7/-7q	106.44	95.115		69.075		30.065	24.835
MDS.42	Daporinad	CD34+CD38-	29.6	2.4	2.1	-7/-7q	92.325	80.815		14.09		12.705	11.125
MDS.42	Daporinad	CD3+	18.5	8.7	5	-7/-7q	96.015	98.2		46.875		36.755	43.71
MDS.42	KPT9274	CD34+	13.7	1249.2	398.8	-7/-7q	92.705	70.35		64.515		77.18	16.81
MDS.42	Daporinad	CD38+	35.6	0.9	0.9	-7/-7q	82.875	52.255		4.565		1.82	2.015
MDS.42	Daporinad	CD34+CD38+	42.1	0.3	0.3	-7/-7q	78.395	19.845		0.945		0.505	0.655
MDS.42	KPT9274	CD34+CD38-	9.6	370778	3234.1	-7/-7q	86.25	68.46		79.035		85.79	47
MDS.42	KPT9274	CD3+	1.4	9682716123	3992.7	-7/-7q	99.465	106.14		103.3		105.64	63.245
MDS.42	Daporinad	CD34+	37.4	0.6	0.6	-7/-7q	83.095	39.86		4.835		4.095	3.785
MDS.42	KPT9274	CD38+	7.3	2171	1983.1	-7/-7q	92.37	88.72		68.13		83.805	9.145
MDS.42	KPT9274	CD34+CD38+	17.4	370.3	287.3	-7/-7q	94.84	61.93		54.795		71.6	4.5
MDS.5	Daporinad	CD14+	23.2	9.9	9.3	-7/-7q	143.56	94.06	84.16	51.49	15.84	3.96	7.92
MDS.5	KPT9274	CD3+	20.4	76.6	56.2	-7/-7q	110.38	126.51	91.21	34.64	34.21	28.04	27.03
MDS.5	Daporinad	CD3+	29	1.7	1.5	-7/-7q	94.94	79.18	26.48	18.93	17.97	19.46	17.38
MDS.5	KPT9274	CD38+	0	9926.6	10000	-7/-7q	202.92	161.82	150.35	175.01	119.63	140.4	133.48
MDS.5	Daporinad	CD38+	2.2	4.01533e+07	25.6	-7/-7q	105.14	101.03	120.06	114.01	82.42	94.97	85.02
MDS.5	KPT9274	CD14+	4	976782701	401.3	-7/-7q	340.59	213.86	181.19	180.2	78.22	80.2	73.27
MDS.9	KPT9274	CD34+CD38+	18.2	196.1	164.8	Non -7/-7q	94.38	99.46	94.46	78.985	33.055	22.595	18.955
MDS.9	Daporinad	CD34+CD38+	23.5	9.3	8.8	Non -7/-7q	109.28	134.82	107.835	40.015	19.37	8.53	6.79
MDS.9	KPT9274	CD3+	10.3	872.1	364.1	Non -7/-7q	113.61	127.025	104.03	101.76	69.585	53.83	44.085
MDS.9	Daporinad	CD3+	21.1	10.6	8.9	Non -7/-7q	120.045	114.835	87.745	53.65	21.33	17.055	23.245
MDS.9	KPT9274	CD34+	18.2	190.7	150.7	Non -7/-7q	93.42	96.03	91.435	75.355	33.125	24.02	17.805
MDS.9	Daporinad	CD34+	22.4	10.6	9.7	Non -7/-7q	104.07	129.16	104.225	48.11	25.015	11.225	8.89
MDS.9	KPT9274	CD38+	14.9	370.3	281.4	Non -7/-7q	101.19	106.6	105.27	88.48	55.66	30.205	23.34
MDS.9	Daporinad	CD38+	23.8	7.9	7.2	Non -7/-7q	101.535	106.845	87.11	37.79	16.53	9.64	8.46
MDS.9	KPT9274	CD14+	9.9	872.1	420.7	Non -7/-7q	100.5	112.96	113.055	99.82	78.675	49.63	40.62
MDS.9	Daporinad	CD14+	25.9	5.6	5.3	Non -7/-7q	96.515	104.915	77.18	25.62	11.32	8.075	7.62

## Sheet: STable 8. Combo data
Supplemental Table 8. Flow cytometry-based drug combination testing assay results.
Publication ID	Drug 1	Drug 2	Cell type	Cell Viability	Chromosome 7 status
MDS.1	KPT9274 1000nM	Azacitidine 300nM	CD34+CD38-	90.885	Non -7/-7q
MDS.1	KPT9274 1000nM	Cytarabine 100nM	CD34+CD38-	104.67	Non -7/-7q
MDS.1	KPT9274 1000nM		CD34+CD38-	123.025	Non -7/-7q
MDS.1	KPT9274 1000nM	Venetoclax 10nM	CD34+CD38-	78.17	Non -7/-7q
MDS.10	KPT9274 1000nM	Azacitidine 300nM	CD34+CD38-	53.505	-7/-7q
MDS.10	KPT9274 1000nM	Cytarabine 100nM	CD34+CD38-	65.56	-7/-7q
MDS.10	KPT9274 1000nM		CD34+CD38-	65.745	-7/-7q
MDS.10	KPT9274 1000nM	Venetoclax 10nM	CD34+CD38-	50.185	-7/-7q
MDS.18	KPT9274 1000nM	Azacitidine 300nM	CD34+CD38-	106.365	Non -7/-7q
MDS.18	KPT9274 1000nM	Cytarabine 100nM	CD34+CD38-	70.56	Non -7/-7q
MDS.18	KPT9274 1000nM		CD34+CD38-	169.615	Non -7/-7q
MDS.18	KPT9274 1000nM	Venetoclax 10nM	CD34+CD38-	116.62	Non -7/-7q
MDS.19	KPT9274 1000nM	Azacitidine 300nM	CD34+CD38-	56.27	-7/-7q
MDS.19	KPT9274 1000nM	Cytarabine 100nM	CD34+CD38-	64.89	-7/-7q
MDS.19	KPT9274 1000nM		CD34+CD38-	82.105	-7/-7q
MDS.19	KPT9274 1000nM	Venetoclax 10nM	CD34+CD38-	56.255	-7/-7q
MDS.22	KPT9274 1000nM	Azacitidine 300nM	CD34+CD38-	89.475	Non -7/-7q
MDS.22	KPT9274 1000nM	Cytarabine 100nM	CD34+CD38-	61.765	Non -7/-7q
MDS.22	KPT9274 1000nM		CD34+CD38-	99.42	Non -7/-7q
MDS.22	KPT9274 1000nM	Venetoclax 10nM	CD34+CD38-	78.8	Non -7/-7q
MDS.28	KPT9274 1000nM	Azacitidine 300nM	CD34+CD38-	100.19	Non -7/-7q
MDS.28	KPT9274 1000nM	Cytarabine 100nM	CD34+CD38-	102.125	Non -7/-7q
MDS.28	KPT9274 1000nM		CD34+CD38-	73.68	Non -7/-7q
MDS.28	KPT9274 1000nM	Venetoclax 10nM	CD34+CD38-	102.665	Non -7/-7q
MDS.35	KPT9274 1000nM	Azacitidine 300nM	CD34+CD38-	56.4	-7/-7q
MDS.35	KPT9274 1000nM	Cytarabine 100nM	CD34+CD38-	59.09	-7/-7q
MDS.35	KPT9274 1000nM		CD34+CD38-	65.475	-7/-7q
MDS.35	KPT9274 1000nM	Venetoclax 10nM	CD34+CD38-	56.635	-7/-7q
MDS.4	KPT9274 1000nM	Azacitidine 300nM	CD34+CD38-	60.035	-7/-7q
MDS.4	KPT9274 1000nM	Cytarabine 100nM	CD34+CD38-	73.775	-7/-7q
MDS.4	KPT9274 1000nM		CD34+CD38-	77.95	-7/-7q
MDS.4	KPT9274 1000nM	Venetoclax 10nM	CD34+CD38-	60.425	-7/-7q
MDS.40	KPT9274 1000nM	Azacitidine 300nM	CD34+CD38-	96.335	Non -7/-7q
MDS.40	KPT9274 1000nM	Cytarabine 100nM	CD34+CD38-	102.36	Non -7/-7q
MDS.40	KPT9274 1000nM		CD34+CD38-	104.045	Non -7/-7q
MDS.40	KPT9274 1000nM	Venetoclax 10nM	CD34+CD38-	88.16	Non -7/-7q
MDS.42	KPT9274 1000nM	Azacitidine 300nM	CD34+CD38-	94.105	-7/-7q
MDS.42	KPT9274 1000nM	Cytarabine 100nM	CD34+CD38-	84.515	-7/-7q
MDS.42	KPT9274 1000nM		CD34+CD38-	85.79	-7/-7q
MDS.42	KPT9274 1000nM	Venetoclax 10nM	CD34+CD38-	78.75	-7/-7q

## Sheet: STable 9. Sorting antibodies
Supplemental Table 9. Antibodies used for cell sorting.
Target	Fluorochrome	Isotype	Host	Clone	Vendor	Ref#	Dilution factor
CD45	V500	IgG1 κ	Mouse	HI30	BD	560777	250
CD38	PE-Fire700	IgG1,k	Mouse	S17015A	BioLegend	397121	500
CD34	APC-Cy7	IgG2a,k	Mouse	561	BioLegend	343613	200
Dead cells	Helix Green	NA	NA	NA	BioLegend	425303	2500
NA = Not applicable
